# Supplementary material for: Spatiotemporal Evolution and Integrated Risk Assessment of Potentially Toxic Element Pollution in Coastal Waters: A Case Study of Bohai Bay Cases in China
Source: Toxics. 2025 Oct 15;13(10):880. doi: 10.3390/toxics13100880 (PMC12568268; doi:10.3390/toxics13100880)
Supplement: Supplementary file 1 [file toxics-13-00880-s001.zip]

Archive with 1 entries (1 files):
- toxics-3836569-supplementary.pdf
